# Supplementary material for: Bioprospecting potential of halogenases from Arctic marine actinomycetes
Source: BMC Microbiol. 2016 Mar 10;16:34. doi: 10.1186/s12866-016-0662-2 (PMC4785625; doi:10.1186/s12866-016-0662-2)
Supplement: Additional file 1: Table S1. — Strains used for halogenase screening. (XLSX 53 kb) [file 12866_2016_662_MOESM1_ESM.xlsx]

## Sheet: Table S1
Strain	Closest type strain	16S rRNA identity (%)
500F	N. dassonvillei subsp. dassonvillei DSM 43111(T)	99.9
502F	N. dassonvillei subsp. dassonvillei DSM 43111(T)	100
503F	N. dassonvillei subsp. dassonvillei DSM 43111(T)	99.9
514F	S. rubiginosohelvolus NBRC 12912(T)	100
518F	N. synnemataformans IMMIB D-1215(T)	99.4
520F	N. synnemataformans IMMIB D-1215(T)	99.7
523F	Brevibacterium iodinum NCDO 613(T)	99.4
525F	Pseudonocardia oroxyli D10(T)	99.4
527F	S. badius NRRL B-2567(T)	99.8
528F	S. albidoflavus DSM 40455(T)	99.7
531F	N. lucentensis DSM 44048(T)	99.1
532F	N. synnemataformans IMMIB D-1215(T)	99.6
535F	N. dassonvillei subsp. dassonvillei DSM 43111(T)	99.9
541F	S. violascens ISP 5183(T)	100
543F	S. albidoflavus DSM 40455(T)	100
545F	S. albidoflavus DSM 40455(T)	100
546F	S. albidoflavus DSM 40455(T)	100
547F	S. albidoflavus DSM 40455(T)	100
548F	S. albidoflavus DSM 40455(T)	99.8
549F	S. sampsonii ATCC 25495(T)	99.8
550F	S. sampsonii ATCC 25495(T)	99.8
551F	S. albidoflavus DSM 40455(T)	99.4
552F	S. albidoflavus DSM 40455(T)	99.8
555F	S. albidoflavus DSM 40455(T)	99.6
556F	S. albidoflavus DSM 40455(T)	99.8
557F	S. albidoflavus DSM 40455(T)	99.7
558F	S. sampsonii ATCC 25495(T)	99.8
560F	S. hydrogenase NBRC 13475(T)	100
563F	S. albidoflavus DSM 40455(T)	99.7
564F	S. albidoflavus DSM 40455(T)	100
570F	S. albidoflavus DSM 40455(T)	99.5
575F	S. albidoflavus DSM 40455(T)	99.8
580F	S. albidoflavus DSM 40455(T)	99.8
594F	S. hydrogenase NBRC 13475T	99.8
597F	N. dassonvillei subsp. albirubida DSM 40465(T)	99.7
598F	P. autotrophica IMSNU 20050(T)	99.9
599F	S. somaliensis NBRC 12916(T)	100
600F	S. albidoflavus DSM 40455(T)	100
604F	S. albidoflavus DSM 40455(T)	99.4
605F	S. somaliensis NBRC 12916(T)	99.8
606F	S. violascens ISP 5183(T)	99.9
608F	S. violascens ISP 5183(T)	99.8
609F	S. hydrogenase NBRC 13475(T)	99.6
610F	S. somaliensis NBRC 12916(T)	100
611F	S. albidoflavus DSM 40455(T)	99.8
612F	S. violascens ISP 5183(T)	100
613F	S. hydrogenase NBRC 13475(T)	99.8
614F	S. somaliensis NBRC 12916(T)	100
615F	S. violascens ISP 5183(T)	98.2
616F	S. somaliensis NBRC 12916(T)	99.9
620F	S. albidoflavus DSM 40455(T)	99.6
622F	S. somaliensis NBRC 12916(T)	99.7
623F	S. variabilis NBRC 12825(T)	100
624F	S. rutgersensis NBRC 12819(T)	100
630F	S. hydrogenase NBRC 13475(T)	100
631F	S. hydrogenase NBRC 13475(T)	99.8
632F	S. somaliensis NBRC 12916(T)	99.8
633F	S. hydrogenase NBRC 13475(T)	99.4
634F	S. hydrogenase NBRC 13475(T)	99.7
635F	S. hydrogenase NBRC 13475(T)	99.1
S., N. and P. are the abbreviations of Streptomyces, Nocardiopsis and Pseudonocardia, respectively.
